# Supplementary material for: Data on bond strength of methyl methacrylate-based resin cement to dental restorative materials
Source: Data Brief. 2020 Oct 20;33:106426. doi: 10.1016/j.dib.2020.106426 (PMC7586068; doi:10.1016/j.dib.2020.106426)
Supplement: Supplementary file 1 [file mmc1.xlsx]

## Sheet: Bond strength
Silver alloy
	NO	VP	PZ	PL	MC
1	24.2	22.1	21.4	26.1	21.3
2	14.5	15.7	42.5	42.8	31.1
3	26.3	22.1	42.5	36.6	25.5
4	23.7	19.7	36.4	16.8	37.4
5	20.2	24	31.8	33.9	25.3
6	30.6	36	35.5	14	35.7
7	39	50.2	41.2	30.9	49.4
8	34.6	36.7	31.1	25.9	42
9	20.6	31.4	19.3	18.8	31
10	51.3	21	37.1	19.2	23.2
11	29.8	28.1	29.7	48.1	38.4
Ave	28.6182	27.9091	33.5	28.4636	32.7545
SD	10.2319	9.99404	7.86003	11.0879	8.7246
Gold alloy
	NO	VP	MC
1	5.4	31.3	31.8
2	9.4	18.7	28.4
3	12.4	31.8	28.5
4	24.7	23.2	32.6
5	13.1	43.7	21
6	15.6	21.6	36.3
7	1	20.4	22.7
8	8.7	19.9	21.1
9	9.5	17	29.3
10	9.7	16.6	21
11	7.5	17.6	27.4
Ave	10.6364	23.8	27.2818
SD	6.0759	8.43066	5.24382
Zirconia
	NO	PZ	MC
1	15.8	29.1	44.1
2	22.6	23.9	31.8
3	20.3	34.3	47.8
4	24.9	26.8	47.4
5	18.3	40.5	42.5
6	18.1	22.3	42.9
7	22.7	32.5	46.5
8	22.4	37.5	35
9	23	40.4	35.4
10	21.2	34	46
11	22.6	21.4	30.8
Ave	21.0818	31.1545	40.9273
SD	2.69029	6.9444	6.43352
Porcerain
	NO	PZ	MC
1	0	16.9	50.5
2	0	26.2	34.1
3	0	40	46.3
4	0	48.4	49.6
5	0	49.3	50.1
6	0	39.8	43.3
7	0	29	37.1
8	0	48	52.5
9	0	27.7	47.4
10	0	41.1	42.1
11	0	49.5	49.1
Ave	0	37.8091	45.6455
SD	0	11.2075	5.88105

## Sheet: Fracture mode
Silver alloy
	NO	VP	PZ	PL	MC
1	C	C	C	C	C
2	C	A	C	A	C
3	C	C	C	C	C
4	A	C	C	C	C
5	C	C	C	C	A
6	C	C	A	A	C
7	C	C	A	A	C
8	C	C	C	A	C
9	C	C	C	C	C
10	C	C	C	C	C
11	C	C	C	C	C
Gold alloy
	NO	VP	MC
1	A	A	A
2	A	A	A
3	A	A	C
4	A	A	A
5	A	A	A
6	A	A	A
7	A	A	A
8	A	A	C
9	A	C	A
10	A	A	C
11	A	C	A
Zirconia
	NO	PZ	MC
1	A	C	C
2	A	C	C
3	A	C	C
4	A	C	C
5	A	C	C
6	A	C	C
7	A	C	C
8	A	C	C
9	C	C	C
10	A	C	C
11	A	C	C
Porcelain
	NO	PZ	MC
1	D	F	C
2	D	C	C
3	D	C	C
4	D	C	C
5	D	C	C
6	D	A	A
7	D	A	F
8	D	C	C
9	D	A	A
10	D	C	C
11	D	A	A
