# Supplementary material for: Data on bond strength of methyl methacrylate-based resin cement to dental restorative materials
Source: Data Brief. 2020 Oct 20;33:106426. doi: 10.1016/j.dib.2020.106426 (PMC7586068; doi:10.1016/j.dib.2020.106426)
Supplement: Supplementary file 2 [file mmc2.xml]

<?xml version="1.0" encoding="utf-8" standalone="no"?>
<data>
  <datasets>
    <author>r16ikeda@fa.kyu-dent.ac.jp;hiroshiikedahiroshi@gmail.com</author>
    <type>0</type>
    <dataset>
      <value>6</value>
      <reason>Other (please explain)</reason>
      <comments>The raw data is available as a supplementary data file to this article.</comments>
    </dataset>
  </datasets>
</data>
